# Supplementary material for: Pelvic tilt and stiffness of the muscles stabilising the lumbo-pelvic-hip (LPH) complex in tensiomyography examination
Source: PLoS One. 2024 Oct 23;19(10):e0312480. doi: 10.1371/journal.pone.0312480 (PMC11498722; doi:10.1371/journal.pone.0312480)
Supplement: S1 Data — (XLSX) [file pone.0312480.s001.xlsx]

## Sheet: Data
age(yrs)	height(cm)	body_mass(kg)	pelvic tilt	pelvic tilt qualitice breakdown	Rectus Abdominis Dm ( mm)	Erector Spine Dm(mm)	Gluteus Maximus Dm(mm)	Biceps Femori Dm(mm)	Rectus Femoris Dm(mm)	Obliques Externus Dm(mm)
25	167	65	10	decreased	0.87	0.89	2.23	3.83	5.16	0.96
25	167	65	10	decreased	0.87	0.89	2.23	3.83	5.16	0.96
24	165	62	11	decreased	2.87	3.13	7.12	4	5.43	1.48
25	167	65	10	decreased	0.87	0.89	2.23	3.83	5.16	0.96
24	165	62	11	decreased	2.87	3.13	7.12	4	5.43	1.48
19	168	53	11	decreased	6.8	6.64	6.43	5.14	8.46	2.31
25	167	65	10	decreased	0.87	0.89	2.23	3.83	5.16	0.96
24	165	62	11	decreased	2.87	3.13	7.12	4	5.43	1.48
25	167	65	10	decreased	0.87	0.89	2.23	3.83	5.16	0.96
24	165	62	11	decreased	2.87	3.13	7.12	4	5.43	1.48
25	167	65	10	decreased	0.87	0.89	2.23	3.83	5.16	0.96
24	165	62	11	decreased	2.87	3.13	7.12	4	5.43	1.48
24	165	62	11	decreased	2.87	3.13	7.12	4	5.43	1.48
19	168	53	11	decreased	6.8	6.64	6.43	5.14	8.46	2.31
19	168	53	11	decreased	6.8	6.64	6.43	5.14	8.46	2.31
23	164	58	21	increased	4.16	3.53	2.02	5.56	5.4
22	172	56	21	increased	5.78	2.85	8.16	3.94	7.71	1.94
20	172	64	21	increased	3.24	4.49	6.08	3.5	9.96	0.77
20	169	63	26	increased	7.8	5.62	12.13	6.84	10.05	3.55
22	158	59	24	increased	2.09	2.15	8.68	1.77	3	3.87
23	164	58	21	increased	4.16	3.53	2.02	5.56	5.4
22	172	56	21	increased	5.78	2.85	8.16	3.94	7.71	1.94
20	172	64	21	increased	3.24	4.49	6.08	3.5	9.96	0.77
20	169	63	26	increased	7.8	5.62	12.13	6.84	10.05	3.55
22	158	59	24	increased	2.09	2.15	8.68	1.77	3	3.87
22	172	56	21	increased	5.78	2.85	8.16	3.94	7.71	1.94
20	172	64	21	increased	3.24	4.49	6.08	3.5	9.96	0.77
20	169	63	26	increased	7.8	5.62	12.13	6.84	10.05	3.55
22	158	59	24	increased	2.09	2.15	8.68	1.77	3	3.87
20	169	63	26	increased	7.8	5.62	12.13	6.84	10.05	3.55
22	175	65	17	normal	5.26	4.26	1.21	4.72	7.94	0.7
25	167	57	18	normal	3.76	3.64	0.71	1.61	1.58	0.73
23	168	64	19	normal	3.74	3.28	5.79	3.03	2.9	1.46
24	167	56	19	normal	3.28	3.09	10.31	7.37	4.34	1.72
23	164	58	21	normal	4.16	3.53	2.02	5.56	5.4
25	165	55	14	normal	1.48	3.97	1.46	5.9	0.59	0.23
20	163	57	14	normal	0.63	3.68		1.04	3.12	0.01
28	158	53	17	normal	2.34	1.25	0	0.2	0.13	0.29
22	163	52	15	normal	3.71	0.09	3.17	2.18	4.39	1.07
24	163	56	17	normal	9.32	5.04	3.54	6	6	2.9
29	168	60	16	normal	5.96	3.94	6.19	4.31	6.18	2.12
29	158	53	17	normal	5.6	2.53	6.11	6.48	4.97	2.62
19	182	63	17	normal	3.01	3.24	8.41	3.54	8.58	2.05
23	156	50	17	normal	6.86	3.63	10.33	5.66	10.38	5.14
19	170	55	15	normal	3.22	4.2	8.94	7.67	8.29	3.66
